# Supplementary material for: A Gap Analysis Methodology for Collecting Crop Genepools: A Case Study with Phaseolus Beans
Source: PLoS One. 2010 Oct 20;5(10):e13497. doi: 10.1371/journal.pone.0013497 (PMC2958131; doi:10.1371/journal.pone.0013497)
Supplement: Table S1 — Complete set of metrics used for the assessment of species distributions and ex-situ conservation status. Prioritization of taxa is done as follows: HPS: High priority species, MPS: Medium priority species, LPS: Low priority species, NFCR: No further urgent conservation required. FPS indicates the result of the method proposed in this paper, and EPS indicates the prioritization given by expert knowledge (based on Daniel G. Debouck's expertise in Phaseolus). +Indicates that the taxon had no genebank accessions and no herbarium samples with coordinates or location data; ++indicates a taxon for which a Maxent model was not possible and for which 0-few genebank accessions were available; #indicates a taxon with some genebank accessions but no or limited herbarium samples with coordinates or location data. These taxa are listed as HPS for further collecting in order to inform the gap analysis. (0.03 MB XLS) [file pone.0013497.s001.xls]

## Sheet: Table S1
Taxon	Number of herbarium specimens	Number of herbarium specimens (represented populations)	Number of genebank accessions	Number of genebank accessions (represented populations)	Total	Total (represented populations)	ATAUC	STAUC	ASD15	SRS	GRS	ERS	FPS (GAP)	Class (GAP)	EPS (DGD)	Class (DGD)
Sect. Acutifolii
P. acutifolius	219	119	396	67	615	186	0.962	0.0324	0	3.6	3.5	10	5.7	LPS	NA	NA
P. acutifolius var. acutifolius	87	75	211	81	298	154	0.965	0.0193	0	5.3	5.3	10	6.8	LPS	4	MPS
P. acutifolius var. tenuifolius	177	103	232	93	409	188	0.971	0.0308	0	4.9	3.4	10	6.1	LPS	5	MPS
P. parvifolius	62	56	37	22	99	74	0.972	0.0479	0	3	2.2	8.5	4.5	MPS	4	MPS
Sect. Bracteati
P. macrolepis	24	6	3	3	27	6	0.998	0.0055	0.8	5	10	10	8.3	NFCR	4	MPS
P. talamancensis	13	4	2	1	15	4	0.999	0.001	0.4	2.5	10	10	7.5	LPS	6	LPS
Sect. Brevilegumeni
P. campanulatus	4	4	0	0	4	4	0.995	0.002	0.2	0	0	0	0	HPS	0	HPS
P. oligospermus	26	22	13	11	39	33	0.979	0.0657	0	3.3	3.9	10	5.8	LPS	3	HPS
P. tuerckheimii	43	24	3	2	46	26	0.996	0.0066	0	0.8	2.1	7.7	3.5	MPS	3	HPS
Sect. Chiapasana
P. chiapasanus	53	8	3	3	56	8	0.993	0.0055	0	3.8	2.3	6.3	4.1	MPS	2	HPS
Sect. Coccinei
P. coccineus	1041	356	417	206	1458	560	0.951	0.0207	0	3.7	8.1	10	7.3	LPS	4	MPS
Sect. Coriacei
P. maculatus	106	62	39	17	145	79	0.986	0.0193	0	2.2	0.8	9.2	4	MPS	NA	NA
P. maculatus ssp. maculatus	203	138	30	18	233	151	0.979	0.0096	0	1.2	2.3	10	4.5	MPS	4	MPS
P. maculatus ssp. ritensis	190	120	68	30	258	150	0.987	0.0055	0	2	3.2	8.5	4.6	MPS	2	HPS
P. novoleonensis	4	3	2	1	6	3	0.995	0.002	0	3.3	2.4	5	3.6	MPS	2	HPS
P. reticulatus	6	4	2	2	8	6	0.959	0.0309	0.2	3.3	0.4	3.2	2.3	HPS	3	HPS
P. venosus++	10	6	0	0	10	6	0.957	0.0371	12.9	0	NA	NA	0	HPS	0	HPS
Sect. Digitati
P. albiflorus	49	4	1	1	50	4	0.995	0.0131	0	2.5	0.5	10	4.3	MPS	6	LPS
P. albiviolaceus+	1	1	0	0	1	1	NA	NA	NA	0	NA	NA	0	HPS	2	HPS
P. altimontanus#	2	2	2	2	4	2	0.5	NA	NA	10	NA	NA	NA	HPS	4	MPS
P. neglectus	9	6	0	0	15	11	0.997	0.005	0	0	0	0	0	HPS	2	HPS
P. trifidus++	1	1	0	0	1	1	NA	NA	NA	0	NA	NA	0	HPS	NA	NA
Sect. Falcati
P. leptostachyus	308	170	115	102	423	270	0.969	0.0082	0	3.8	6.2	10	6.7	LPS	4	MPS
P. macvaughii	11	7	1	1	11	7	0.994	0.0045	0	0.9	0.6	2.1	1.4	HPS	2	HPS
P. micranthus	21	9	2	1	23	10	0.979	0.0264	0	1	0.1	5.2	2.1	HPS	4	MPS
P. opacus++	4	1	0	0	4	1	NA	NA	NA	0	NA	NA	0	HPS	NA	NA
P. persistentus+	1	1	0	0	1	1	NA	NA	NA	0	NA	NA	0	HPS	0	HPS
Sect. Minkelersia
P. amabilis++	8	1	0	0	8	1	NA	NA	NA	0	NA	NA	0	HPS	0	HPS
P. amblyosepalus	10	10	0	0	10	10	0.982	0.0475	0	0	0	0	0	HPS	0	HPS
P. anisophyllus++	2	2	0	0	2	2	0.5	NA	NA	0	NA	NA	0	HPS	0	HPS
P. nelsonii	38	32	0	0	38	32	0.995	0.0046	0	0	0	0	0	HPS	2	HPS
P. parvulus	168	101	29	17	197	118	0.986	0.0193	0	1.4	1.2	7	3.2	MPS	2	HPS
P. pauciflorus	234	161	4	2	238	163	0.986	0.0069	0	0.1	3.2	10	4.4	MPS	2	HPS
P. perplexus	11	7	2	1	13	8	0.964	0.0419	0	1.3	0.2	3.7	1.7	HPS	3	HPS
P. plagiocylix++	4	2	0	0	4	2	0.5	NA	NA	0	NA	NA	0	HPS	0	HPS
P. pluriflorus	86	56	10	7	96	63	0.992	0.008	0	1.1	1	10	4	MPS	3	HPS
P. tenellus	21	9	2	1	22	9	0.994	0.0077	0.1	1.1	0.3	1.7	1	HPS	0	HPS
Sect. Paniculati
P. acinaciformis+	1	1	0	0	1	1	NA	NA	NA	0	NA	NA	0	HPS	0	HPS
P. albinervus++	3	1	0	0	3	1	NA	NA	NA	0	NA	NA	0	HPS	0	HPS
P. augusti	27	15	43	39	70	54	0.987	0.0102	0	7.2	4.9	10	7.4	LPS	7	LPS
P. jaliscanus	66	12	2	1	68	12	0.99	0.0138	0	0.8	0.3	4.2	1.8	HPS	2	HPS
P. juquilensis+	1	1	0	0	1	1	NA	NA	NA	0	NA	NA	0	HPS	0	HPS
P. lignosus+	2	2	0	0	2	2	NA	NA	NA	0	NA	NA	0	HPS	0	HPS
P. longiplacentifer+	1	1	0	0	1	1	NA	NA	NA	0	NA	NA	0	HPS	0	HPS
P. lunatus	575	275	742	342	1317	616	0.93	0.0191	0	5.6	5.2	10	6.9	LPS	4	MPS
P. maculatifolius++	2	1	0	0	2	1	NA	NA	NA	0	NA	NA	0	HPS	0	HPS
P. marechalii	10	4	5	2	15	4	0.973	0.0271	40.2	5	9.8	10	8.3	NFCR	3	HPS
P. mollis++	14	6	0	0	14	6	NA	NA	NA	0	NA	NA	0	HPS	0	HPS
P. nodosus++	2	2	0	0	2	2	0.5	NA	NA	0	NA	NA	0	HPS	2	HPS
P. pachyrrhizoides	5	2	21	20	26	22	0.996	0.0058	0	9.1	4.2	10	7.8	NFCR	8	NFCR
P. polystachyus	580	344	6	2	586	346	0.95	0.0117	0	0.1	0.1	2.7	0.9	HPS	2	HPS
P. rotundatus++	3	2	1	1	3	2	NA	NA	NA	5	5.1	10	6.7	LPS	5	MPS
P. salicifolius	10	3	1	1	11	4	0.99	0.0076	12.5	2.5	10	9.2	7.2	LPS	0	HPS
P. scrobiculatifolius+	1	1	0	0	1	1	NA	NA	NA	0	NA	NA	0	HPS	0	HPS
P. sinuatus#	76	12	1	1	77	12	NA	NA	NA	0.8	NA	NA	NA	HPS	2	HPS
P. smilacifolius++	13	2	0	0	2	1	NA	NA	NA	0	NA	NA	0	HPS	0	HPS
P. sonorensis++	16	3	0	0	16	3	0.992	0.0037	37.4	0	NA	NA	0	HPS	0	HPS
P. xolocotzii++	1	1	0	0	1	1	NA	NA	NA	0	NA	NA	0	HPS	0	HPS
Sect. Pedicellati
P. dasycarpus++	5	5	0	0	5	5	0.903	0.1941	83.1	0	NA	NA	0	HPS	0	HPS
P. esperanzae	26	15	7	7	33	15	0.992	0.0237	2	4.7	4.8	3.7	4.4	MPS	2	HPS
P. grayanus	184	77	49	36	233	113	0.985	0.0164	0	3.2	1.8	10	5	MPS	3	HPS
P. laxiflorus++	5	1	0	0	5	1	NA	NA	NA	0	NA	NA	0	HPS	0	HPS
P. oaxacanus++	6	2	0	0	6	2	0.5	NA	NA	0	NA	NA	0	HPS	3	HPS
P. pedicellatus	129	71	8	8	137	79	0.982	0.0161	0	1	2.3	5.2	2.9	HPS	4	MPS
P. polymorphus	23	5	1	1	24	6	0.903	0.0498	0	1.7	0.1	2.5	1.4	HPS	3	HPS
P. purpusii++	5	1	0	0	5	1	NA	NA	NA	0	NA	NA	0	HPS	0	HPS
P. scabrellus+	4	4	0	0	4	4	NA	NA	NA	0	NA	NA	0	HPS	2	HPS
P. teulensis+	1	1	0	0	1	1	NA	NA	NA	0	NA	NA	0	HPS	0	HPS
P. texensis	7	6	0	0	7	6	0.99	0.0069	0	0	0	0	0	HPS	3	HPS
Sect. Phaseoli
P. albescens	8	8	0	0	8	8	0.995	0.0045	0.2	0	0	0	0	HPS	2	HPS
P. costaricensis	64	44	4	3	68	46	0.995	0.0094	0	0.7	9	10	6.6	LPS	6	LPS
P. dumosus	52	14	9	7	61	14	0.988	0.0144	2.5	5	4.4	10	6.5	LPS	5	MPS
P. vulgaris	284	209	1674	452	1958	661	0.949	0.0096	0	6.8	10	10	8.9	NFCR	7	LPS
Sect. Revoluti
P. leptophyllus+	6	1	0	0	6	1	NA	NA	NA	0	NA	NA	0	HPS	0	HPS
Sect. Rugosi
P. angustissimus	617	269	17	8	634	275	0.98	0.0049	0	0.3	0.7	7.5	2.8	HPS	2	HPS
P. carteri	8	3	5	2	13	4	0.998	0.0014	6	5	3	3.6	3.9	MPS	2	HPS
P. filiformis	682	397	98	46	780	441	0.971	0.0082	0	1	2.6	10	4.6	MPS	2	HPS
Sect. Xanthotricha
P. esquincensis++	4	3	0	0	4	3	0.97	0.0105	61.4	0	NA	NA	0	HPS	0	HPS
P. gladiolatus++	1	1	0	0	1	1	NA	NA	NA	0	NA	NA	0	HPS	3	HPS
P. hintonii	12	7	11	7	23	14	0.967	0.0545	1.2	5	0.8	7	4.3	MPS	2	HPS
P. magnilobatus	16	7	2	1	18	8	0.985	0.0099	0	1.3	0.4	3.2	1.6	HPS	2	HPS
P. xanthotrichus	11	8	38	30	49	38	0.993	0.014	0	7.9	9	10	9	NFCR	5	MPS
P. zimapanensis	10	5	16	13	26	17	0.985	0.0375	0	7.6	4.4	10	7.3	LPS	6	LPS
Not classified
P. glabellus	128	42	15	10	160	42	0.995	0.0042	0	2.4	1.9	6.7	3.7	MPS	5	MPS
P. microcarpus	223	161	51	35	274	193	0.981	0.007	0	1.8	3.4	10	5.1	LPS	4	MPS
